# Supplementary material for: Effects of elevated CO2 on photosynthetic traits of native and invasive C3 and C4 grasses
Source: BMC Ecol. 2016 May 31;16:28. doi: 10.1186/s12898-016-0082-z (PMC4888642; doi:10.1186/s12898-016-0082-z)
Supplement: Supplementary file 1 — 10.1186/s12898-016-0082-z (a) Mean ± SE for individual species across CO2 concentrations for responses measured at 7 and 14 weeks, (b) mean ± SE for individual species across CO2 concentrations for responses measured at 14 weeks only. [file 12898_2016_82_MOESM1_ESM.xlsx]

## Sheet: Table S1a
TABLE S1a: Mean +/- SE for individual species across CO2 concentrations for responses measured at 7 and 14 weeks.
	Time 1:						Time 2:
Species	390 ppm		700 ppm		1000 ppm		390 ppm		700 ppm		1000 ppm
	Mean	SE	Mean	SE	Mean	SE	Mean	SE	Mean	SE	Mean	SE
	Photosynthesis (umol/m2/s)
Andropogon gerardii	25.1893	1.39831	28.3873	2.82168	25.8829	6.94368	19.3813	2.08075	18.0227	2.4863	16.6182	4.55024
Bouteloua curtipendula	45.3686	5.00788	42.4982	8.62745	19.4806	8.88334	17.6451	5.34874	23.1741	6.82851	26.2	2.56795
Bromus inermis	16.7891	0.604128	24.4817	0.556952	24.7459	0.32537	17.5145	4.09006	15.0064	4.77121	16.3071	2.97484
Dactylis glomerata	15.4131	1.51733	27.2872	3.39505	21.8639	3.49438	15.6448	2.28046	21.3394	5.26236	25.3882	1.52229
Elymus repens	18.0318	2.87286	25.4481	10.7207	18.288	4.6186	13.358	1.75866	15.7887	7.63277	19.3431	1.75497
Elymus virginicus	22.7694	2.67375	35.0399	2.61664	43.0365	6.68994	15.1912	1.73529	27.7871	1.9841	23.4261	4.71734
Lolium perenne	19.3637	3.02304	25.5091	0.715087	27.386	2.43394	12.7665	3.20419	22.4292	3.92195	19.3521	3.25936
Miscanthus giganteus	46.0284	10.8529	27.3265	4.92477	29.3402	9.89048	21.155	0.983235	21.4442	2.62398	23.1761	1.67916
Miscanthus sinensis	37.322	2.0019	34.526	9.8097	24.8952	10.5235	20.9875	3.02244	12.6642	1.76562	19.3274	5.13558
Panicum miliaceum	27.7864	1.61078	24.4576	1.66796	27.1678	3.79411	21.3506	0.649232	21.952	3.91557	18.9678	2.55349
Panicum virgatum	33.4778	6.83378	30.6669	4.03571	29.8912	12.1032	22.2773	5.34598	19.7755	4.27903	23.3307	0.680746
Schedonorus arundinaceus	17.9309	3.09768	24.3199	2.62539	22.7123	0.521632	26.8633	6.31588	19.1098	2.7296	24.1756	2.45785
Schizachyrium scoparium	20.5635	7.3341	33.1134	20.7185	12.6638	0.988211	19.3484	3.97869	24.5914	3.77523	19.1928	0.444474
	Conductance (mol/m2/s)
Andropogon gerardii	0.169225	0.0112963	0.0911759	0.0100773	0.0767516	0.0203449	0.104477	0.0135455	0.0577217	0.0101897	0.057461	0.00939428
Bouteloua curtipendula	0.29795	0.0121481	0.148425	0.029029	0.108913	0.0140876	0.111336	0.0183853	0.0880634	0.0139199	0.0631957	0.0128414
Bromus inermis	0.239515	0.0289225	0.207257	0.0472234	0.195249	0.0513087	0.216845	0.042369	0.103484	0.0415827	0.143924	0.0556388
Dactylis glomerata	0.176834	0.0478836	0.17229	0.0493976	0.100532	0.0355379	0.193697	0.0158256	0.130874	0.019049	0.0989037	0.0231986
Elymus repens	0.30297	0.0395787	0.138342	0.0659978	0.148583	0.0146638	0.11609	0.0200583	0.111459	0.0904232	0.0829584	0.0373474
Elymus virginicus	0.349942	0.0952183	0.406122	0.0350601	0.398442	0.152041	0.234739	0.0545325	0.199808	0.0268821	0.114925	0.0323324
Lolium perenne	0.229356	0.0575921	0.15767	0.030314	0.102641	0.0287838	0.0989262	0.0195369	0.104784	0.00438781	0.0697319	0.0230811
Miscanthus giganteus	0.296959	0.0713964	0.0865762	0.0141651	0.0707773	0.0217197	0.115453	0.00785222	0.0801493	0.00373595	0.058635	0.00790858
Miscanthus sinensis	0.20776	0.0170923	0.131661	0.0223989	0.0640495	0.0288379	0.118476	0.0224113	0.0667145	0.0191174	0.0446866	0.016313
Panicum miliaceum	0.166018	0.0167615	0.0958778	0.0123241	0.0984247	0.00977088	0.102238	0.00898246	0.0721601	0.0180523	0.0391609	0.00367373
Panicum virgatum	0.180312	0.0455296	0.0952951	0.0164442	0.091122	0.0116086	0.124196	0.00739572	0.0780983	0.0242789	0.0444495	0.00247991
Schedonorus arundinaceus	0.331271	0.0714587	0.23315	0.0608504	0.120377	0.027026	0.309926	0.0386734	0.115707	0.0235627	0.086511	0.0176027
Schizachyrium scoparium	0.0366295	0.0236157	0.0524695	0.00805404	0.0332707	0.00140076	0.103233	0.0269673	0.071063	0.0156377	0.031285	0.00501451
	Specific leaf area (SLA; cm2/g)
Andropogon gerardii	263.705	30.9473	319.008	14.5562	555.751	274.217	362.983	19.2636	305.429	37.3129	393.447	59.0917
Bouteloua curtipendula	209.828	13.9003	239.749	34.9621	220.308	4.26741	292.701	37.4315	250.921	20.2623	271.617	62.3095
Bromus inermis	405.321	34.7585	353.049	9.65261	351.076	16.3502	347.364	29.4806	290.672	20.7384	359.606	10.3443
Dactylis glomerata	313.734	4.14816	243.664	6.40048	287.231	16.7361	254.665	17.9582	250.571	3.43992	183.029	18.1684
Elymus repens	482.809	16.1648	611.368	93.5798	573.041	95.664	273.12	36.295	315.207	13.2687	287.648	21.4845
Elymus virginicus	333.669	29.9127	269.517	36.1127	222.909	30.2313	378.409	31.1736	249.649	41.5223	360.213	71.868
Lolium perenne	293.071	72.0714	319.878	19.8315	380.397	51.0723	412.478	55.2625	353.08	18.526	341.956	12.8768
Miscanthus giganteus	274.2	34.4787	274.084	14.7161	250.149	64.3486	240.399	18.925	266.451	25.4086	306.255	19.7859
Miscanthus sinensis	323.135	16.3453	254.5	45.467	1079.38	790.625	332.094	16.5586	371.282	20.154	247.568	14.7785
Panicum miliaceum	549.594	54.9279	419.176	39.9586	488.394	35.964	514.102	138.056	290.955	37.0191	301.626	47.0577
Panicum virgatum	299.865	9.66854	315.925	69.7094	358.884	68.2894	377.361	52.8183	334.792	63.7371	290.364	60.1196
Schedonorus arundinaceus	345.957	57.1085	257.639	64.2807	271.014	16.8469	179.94	41.3699	262.193	52.6268	157.836	25.0769
Schizachyrium scoparium	444.295	22.4219	419.302	106.681	441.44	6.49504	266.382	7.75444	304.73	10.788	306.527	19.1266
	Stomatal density (top; number/mm2)
Andropogon gerardii	35.6597	21.3671	19.2449	11.6964	25.4712	10.3754	5.66027	0.566027	8.49041	2.59386	7.35835	2.26411
Bouteloua curtipendula	320.937	110.588	170.94	19.3445	178.865	3.71169	237.731	30.2017	206.034	29.4171	223.015	9.05643
Bromus inermis	52.6405	11.9269	63.395	17.0467	59.9989	5.74455	45.8482	5.88233	51.5085	7.22655	58.8668	8.16336
Dactylis glomerata	76.4137	16.7529	90.5643	24.0212	72.4515	5.39955	91.6964	14.442	100.187	20.4711	111.507	3.44301
Elymus repens	88.8662	10.483	69.6213	2.59386	76.4137	17.0091	66.2252	5.18772	90.5643	12.2581	72.4515	11.4891
Elymus virginicus	74.1495	8.3381	106.979	4.4927	83.772	27.0689	106.413	5.9095	96.2246	5.66027	112.639	9.8202
Lolium perenne	45.8482	14.1394	33.3956	6.52774	33.3956	5.39955	52.0745	4.08168	61.1309	11.0484	53.7726	3.96219
Miscanthus giganteus	37.9238	3.15151	41.32	9.05643	40.1879	6.30301	74.1495	6.2263	48.1123	4.08168	47.5463	5.18772
Miscanthus sinensis	24.3392	4.93451	20.377	5.45857	23.7731	0.980388	28.3014	5.03096	28.8674	8.02482	46.9802	11.4472
Panicum miliaceum	69.6213	8.54682	79.2438	17.3263	80.3758	4.93451	82.0739	15.0077	124.526	5.74455	119.432	5.99027
Panicum virgatum	65.0931	6.88602	83.772	7.35835	86.6021	10.2355	109.243	16.1194	82.0739	11.8596	89.4323	5.74455
Schedonorus arundinaceus	52.6405	16.1392	30.5655	9.45452	54.3386	8.71388	46.9802	7.92438	58.3008	16.8767	37.3578	10.329
Schizachyrium scoparium	7.92438	2.83014	10.7545	2.83014	6.79232	1.69808	15.2827	10.1885	11.3205	3.15151	5.09424	0
	Stomatal density (bottom; number/mm2)
Andropogon gerardii	78.6778	37.835	118.866	5.18772	121.696	8.45259	142.073	13.3467	145.469	19.1197	114.337	24.1807
Bouteloua curtipendula	283.014	102.263	170.374	15.3872	173.77	20.943	220.751	39.1665	220.751	40.148	232.637	35.6597
Bromus inermis	42.452	5.96347	29.9994	7.98479	36.2257	5.39955	46.4142	12.4526	31.6975	5.39955	40.1879	8.7871
Dactylis glomerata	39.0559	5.96347	28.3014	1.13205	53.7726	28.4538	37.9238	4.52822	30.5655	6.12252	54.3386	12.2842
Elymus repens	42.452	5.88233	36.2257	6.30301	35.6597	10.2355	36.2257	9.9176	52.6405	4.4927	41.32	2.04084
Elymus virginicus	16.9808	2.59386	11.3205	0.566027	25.4712	6.86271	17.5468	2.46725	16.4148	2.46725	17.5468	0.566027
Lolium perenne	17.5468	5.74455	23.2071	10.5743	19.2449	7.35835	16.9808	4.27341	22.0751	5.88233	17.5468	2.99513
Miscanthus giganteus	104.149	12.4139	140.375	24.2996	97.3567	14.1846	192.449	7.42338	160.186	18.1394	163.582	13.5256
Miscanthus sinensis	185.657	11.9805	216.222	31.9843	194.713	20.0999	322.069	30.0154	273.957	9.31798	354.899	43.5252
Panicum miliaceum	50.3764	5.9095	75.8476	16.4148	58.8668	6.88602	75.8476	19.6404	99.6208	6.95546	104.149	8.84163
Panicum virgatum	41.886	3.71169	62.263	3.71169	48.6783	3.96219	76.9797	7.98479	62.263	3.96219	66.7912	4.52822
Schedonorus arundinaceus	22.6411	2.46725	16.4148	5.99027	26.0372	2.46725	49.2444	12.0472	37.9238	8.22202	36.7918	4.83614
Schizachyrium scoparium	147.733	13.62	162.45	23.1241	144.337	4.4927	138.677	22.0605	172.072	20.6658	186.789	17.1778
	Tiller number
Andropogon gerardii	1	0	2.33333	0.881917	1.33333	0.333333	1.33333	0.333333	2.66667	1.66667	5	1
Bouteloua curtipendula	1.33333	0.333333	2	1	2.5	0.5	7.66667	5.23874	9.33333	2.60342	5.66667	0.666667
Bromus inermis	4.33333	0.333333	3.66667	0.333333	3.66667	0.333333	19	3.51188	14.3333	2.02759	19.3333	2.96273
Dactylis glomerata	7.66667	1.85592	7.66667	2.33333	8.33333	0.881917	22	1.1547	32.6667	4.33333	28.3333	4.84195
Elymus repens	11	0.57735	6	3	4.66667	1.66667	75	6.4291	52	17.6163	54.6667	15.3007
Elymus virginicus	8.33333	2.72845	4.33333	1.33333	7	0.57735	39	9.45163	37.3333	6.22718	37	3.78594
Lolium perenne	9	1.73205	11.3333	1.20185	14.6667	0.881917	48.6667	3.1798	47.3333	5.66667	75	14.7986
Miscanthus giganteus	1	0	1	0	1	0	9.66667	3.38296	6.66667	0.881917	6.33333	1.85592
Miscanthus sinensis	1.33333	0.333333	1.5	0.5	1.33333	0.333333	6	1.1547	7	2.08167	8.66667	0.881917
Panicum miliaceum	2	1	1.66667	0.666667	1	0	5.33333	2.96273	7	3.21455	10	3.78594
Panicum virgatum	1	0	1.66667	0.333333	1	0	8	1	11.6667	4.40959	8.66667	3.1798
Schedonorus arundinaceus	3.66667	0.333333	3.33333	0.333333	3.66667	1.20185	19	3.21455	11.3333	2.96273	15	1.52753
Schizachyrium scoparium	4	0	6.33333	2.02759	8	3.60555	38	7	72	25.3574	47	17.088

## Sheet: Table S1b
TABLE S1b: Mean +/- SE for individual species across CO2 concentrations for responses measured at 14 weeks only.
Species	390 ppm		700 ppm		1000 ppm
	Mean	SE	Mean	SE	Mean	SE
	Nitrogen (%)
Andropogon gerardii	3.6209	0.418006	3.94439	0.335763	4.07625	0.220367
Bouteloua curtipendula	3.17393	0.492493	3.3802	0.461482	3.69952	0.196502
Bromus inermis	5.6911	0.189508	5.34023	0.401333	5.0636	0.153407
Brachypodium sylvaticum	5.46647	0.0726052	4.65023	0.190614	4.96038	0.322062
Dactylis glomerata	4.39447	0.203824	4.54657	0.517758	3.574	0.2021
Elymus repens	4.93025	0.363898	5.3275	0.756673	4.21563	0.421288
Elymus virginicus	6.08183	0.173653	5.4519	0.367526	5.48444	0.242612
Lolium perenne	6.39955	0.477243	5.99847	0.26292	5.524	0.704387
Miscanthus giganteus	3.20136	0.227054	3.17106	0.496072	3.43945	0.144653
Miscanthus sinensis	3.65942	0.294724	3.95163	0.220316	3.47649	0.195394
Phalaris arundinacea	6.72739	0.730365	5.37363	0.437445	5.0923	0.496172
Panicum miliaceum	5.54088	0.764033	3.93367	0.581341	3.6236	0.378824
Panicum virgatum	4.78048	0.477609	3.97702	0.316216	3.42677	0.45757
Schedonorus arundinaceus	4.71111	0.297204	4.68716	0.389058	3.35645	0.058481
Schizachyrium scoparium	4.19498	0.407237	3.66813	0.361332	3.68548	0.0836963
	Carbon (%)
Andropogon gerardii	44.7594	0.573887	46.418	0.267021	45.2589	0.0645279
Bouteloua curtipendula	44.6992	0.537334	44.6615	0.273677	43.9294	0.365149
Bromus inermis	45.3397	0.605659	45.0497	1.22739	44.1903	0.342766
Brachypodium sylvaticum	45.2886	0.340371	44.6373	0.168668	44.4853	0.321464
Dactylis glomerata	44.7814	0.21239	44.2344	0.225657	46.1823	0.177567
Elymus repens	45.1703	0.392464	45.603	0.913392	46.3945	0.459612
Elymus virginicus	45.3245	0.989678	44.9041	0.610768	44.3597	1.2973
Lolium perenne	40.9525	1.31461	41.5675	0.469009	42.5706	0.628753
Miscanthus giganteus	46.0965	0.286529	45.574	0.506027	45.9254	0.166911
Miscanthus sinensis	44.7575	0.435496	44.1666	0.132118	45.4291	0.800167
Phalaris arundinacea	44.5187	0.815294	44.9128	0.554452	45.0237	1.13101
Panicum miliaceum	43.6081	1.40098	45.6094	0.280038	45.0612	0.732387
Panicum virgatum	45.2162	0.564808	45.1743	1.0179	45.5512	0.302568
Schedonorus arundinaceus	42.1299	0.782503	42.0282	0.615401	43.3694	0.561152
Schizachyrium scoparium	45.0141	0.496827	44.8835	0.255639	44.1783	1.31173
	C/N ratio
Andropogon gerardii	12.676	1.38586	11.9326	0.966582	11.1657	0.579652
Bouteloua curtipendula	14.9679	2.86119	13.754	1.99254	11.9406	0.632419
Bromus inermis	7.986	0.308516	8.57433	0.927312	8.73998	0.217527
Brachypodium sylvaticum	8.28611	0.0521883	9.63172	0.403083	9.04541	0.597227
Dactylis glomerata	10.2306	0.433923	9.97263	1.07092	13.0115	0.794038
Elymus repens	9.2579	0.650789	8.90093	1.21046	11.2337	1.14256
Elymus virginicus	7.45538	0.0512794	8.31895	0.616826	8.13887	0.572582
Lolium perenne	6.47578	0.545142	6.95613	0.310051	7.96686	1.02118
Miscanthus giganteus	14.5692	1.20015	15.3007	2.96942	13.3952	0.508978
Miscanthus sinensis	12.3687	0.862537	11.2512	0.666983	13.1666	0.89595
Phalaris arundinacea	6.79748	0.833368	8.47807	0.738129	9.0373	1.00674
Panicum miliaceum	8.25375	1.39059	12.1166	1.79712	12.7216	1.41134
Panicum virgatum	9.64275	0.929275	11.5387	1.13612	13.8396	2.05005
Schedonorus arundinaceus	9.01916	0.621312	9.10632	0.844184	12.9348	0.393047
Schizachyrium scoparium	10.9238	0.996248	12.4864	1.27212	12.0058	0.532963
	Root biomass (g dry weight)
Andropogon gerardii	0.417	0.0270062	1.664	0.494413	0.937	0.467927
Bouteloua curtipendula	0.101333	0.0358949	0.291	0.122517	0.128333	0.0741852
Bromus inermis	3.942	0.585076	3.553	0.651078	4.144	0.617411
Brachypodium sylvaticum	2.25433	0.527409	1.2105	0.0165	1.82867	0.800185
Dactylis glomerata	2.573	0.38155	3.27967	1.00545	5.548	0.105661
Elymus repens	10.1003	0.593398	7.74733	0.899691	10.611	4.70444
Elymus virginicus	1.49	0.256198	2.32033	0.292458	2.14533	0.576463
Lolium perenne	1.327	0.234962	2.778	0.732033	2.722	0.407105
Miscanthus giganteus	2.307	0.757705	2.276	1.60857	1.29067	0.272999
Miscanthus sinensis	0.357667	0.120031	0.329	0.042004	0.768333	0.542277
Phalaris arundinacea	1.98267	0.505868	3.19867	1.37757	4.828	2.07264
Panicum miliaceum	0.598	0.465276	1.51667	0.603903	1.468	0.379
Panicum virgatum	0.342333	0.122031	1.25967	0.749965	0.300333	0.0939154
Schedonorus arundinaceus	1.66367	0.0393503	1.855	0.0968143	2.53	0.139865
Schizachyrium scoparium	1.26833	0.599557	1.61933	0.711464	2.22267	1.08815
	Shoot biomass (g dry weight)
Andropogon gerardii	1.09967	0.271067	3.74667	1.00256	2.341	1.11772
Bouteloua curtipendula	0.721667	0.349902	1.62333	0.932208	1.03767	0.40243
Bromus inermis	7.403	1.03385	8.288	1.16818	11.1263	1.2118
Brachypodium sylvaticum	6.86833	1.89077	10.3005	3.1965	7.28533	2.14303
Dactylis glomerata	14.373	2.65829	12.227	1.01868	25.644	1.44209
Elymus repens	23.347	3.04246	23.0653	2.38476	24.182	7.61802
Elymus virginicus	5.831	0.827553	8.87067	1.82835	7.72	1.97222
Lolium perenne	9.852	1.85241	11.7373	1.22845	14.6143	1.75541
Miscanthus giganteus	11.2237	3.90881	9.98733	5.81438	7.89433	2.78778
Miscanthus sinensis	2.01033	1.02445	1.83	0.34448	4.18733	2.73683
Phalaris arundinacea	8.217	1.95786	10.8767	2.55801	15.0717	4.95693
Panicum miliaceum	5.61633	4.10065	15.0363	6.0312	19.751	6.139
Panicum virgatum	1.796	0.600881	6.891	3.54902	11.3973	6.38784
Schedonorus arundinaceus	9.40767	1.10883	9.386	1.30905	12.1113	0.622729
Schizachyrium scoparium	5.589	2.02795	7.76833	3.43094	10.5013	5.22934
